# Supplementary material for: Synthesis and Anti-Hepatoma Activities of U12 Derivatives Arresting G0/G1 Phase and Inducing Apoptosis by PI3K/AKT/mTOR Pathway
Source: Pharmaceuticals (Basel). 2022 Jan 17;15(1):107. doi: 10.3390/ph15010107 (PMC8781819; doi:10.3390/ph15010107)
Supplement: Supplementary file 1 [file pharmaceuticals-15-00107-s001.zip]

Archive with 1 entries (1 files):
- pharmaceuticals-1554665 supplementary(1).pdf
